# Supplementary material for: Use of Next-Generation Sequencing to Support the Diagnosis of Familial Interstitial Pneumonia
Source: Genes (Basel). 2023 Jan 27;14(2):326. doi: 10.3390/genes14020326 (PMC9957248; doi:10.3390/genes14020326)
Supplement: Supplementary file 1 [file genes-14-00326-s001.zip]

Archive with 1 entries (1 files):
- genes-2107115-SI.pdf
